# Supplementary material for: Halanaerobium polyolivorans sp. nov.—A Novel Halophilic Alkalitolerant Bacterium Capable of Polyol Degradation: Physiological Properties and Genomic Insights
Source: Microorganisms. 2023 Sep 15;11(9):2325. doi: 10.3390/microorganisms11092325 (PMC10536098; doi:10.3390/microorganisms11092325)
Supplement: Supplementary file 1 [file microorganisms-11-02325-s001.zip]

Archive with 2 entries (2 files):
- microorganisms-2534316-supplementary.pdf
- microorganisms-2534316-supplementary.xlsx
